# Supplementary material for: Balance Rehabilitation through Robot-Assisted Gait Training in Post-Stroke Patients: A Systematic Review and Meta-Analysis
Source: Brain Sci. 2023 Jan 3;13(1):92. doi: 10.3390/brainsci13010092 (PMC9856764; doi:10.3390/brainsci13010092)
Supplement: Supplementary file 1 [file brainsci-13-00092-s001.zip]

Archive with 2 entries (2 files):
- PRISMA_2020_checklist.pdf
- Robotic Balance Final Database.xlsx
